# Supplementary material for: Patient-Reported Sexual Function, Bladder Function and Quality of Life for Patients with Low Rectal Cancers with or without a Permanent Ostomy
Source: Cancers (Basel). 2023 Dec 28;16(1):153. doi: 10.3390/cancers16010153 (PMC10778006; doi:10.3390/cancers16010153)
Supplement: Supplementary file 1 [file cancers-16-00153-s001.zip]

Archive with 1 entries (1 files):
- cancers-2761520-supplementary.pdf
